# Supplementary material for: Genome-Wide Transcript Profiling Reveals the Coevolution of Plastid Gene Sequences and Transcript Processing Pathways in the Fucoxanthin Dinoflagellate Karlodinium veneficum
Source: Mol Biol Evol. 2014 Jun 12;31(9):2376–86. doi: 10.1093/molbev/msu189 (PMC4137713; doi:10.1093/molbev/msu189)
Supplement: Supplementary Data [file supp_msu189_Karlodinium_table_S1.xlsx]

## Sheet: Sheet1
	PCR forward primer 1	PCR forward primer 2	cDNA/ PCR reverse primer
oligo-d(A) RT-PCR of polyuridylylated K. veneficum plastid mRNAs
atpA	TAGCACAAGCGAACGCACTA
atpB	ATCCCTTCTCGCAGTTCAGC
atpE	CAAACTCCAGCACGAAAATAG
atpF-1	GCAGCGCCTTTGTAGTAGG		CCTACTACAAAGGCGCTGC
atpG	GCCAACAATGGCAATTC
atpH	GCGTCAGTTTTAGCTGCTG
atpI	CGAATATGCTGCTCCAAC
cbbX	GCAGCCTTACTTCTTATTCAACGA
chlI	AAGACAGAGTTTGCGGGAC
clpC	GTTACGAGGAAGGGGGAC
groEL	TCGGCGCTTCCACATTAACT
petA	CGCTGCAACTGGTAAATCCG
petB	GGGGCATACTCGTGGTTTCA
petD	AATGATTACGGAGAACCGGCA
petG	CAGTGATTACGGGTAACTTATGTG
psaA	AACCTGGGCACTTTTCGACT
psaB	GCAGATTTAGTAGATCCGTCAACA	GCACTGGAAACACCTTGC
psaC	GTTCTTGAAATGGTACCGTG
psaF-psaJ	GGATGGTTTACCACGAATTGA
psbA	AGAGAGCCAGTTGCAGGTTC		TCATAGCTAGGTTACAGAGGGG
psbB	ACGAACCACTAGGATTTGTTCCA	TATTCGTCCTGCATTAGGGCT
psbC	TACTTGGGTTAGGCGGG
psbD	AATTGCGCGCTTAGTGG
psbE	TGGTTCAACAGGTGAAAGGC
psbF	GAAGAAGAAGAAATAATCTATGAAAG
psbH	GATCCGCAAAGATACAAACC
psbI	CGGATGCTGCGGTAC
psbK	ACCTGAATCATACCGTTTATTTCGT
psbL	AGAGAAAAAGAGCATCCTTGGG
psbT	GAGAATTCGGTTTATCACTAACG
psbV	ATCCTGCGATAGCATTAGACTTGA
rbcL	ACTGGGGCAACCATGG
rbcS-2	CACATATTAAATGTAGATTCGATTTG
rpl14	CGACGTGAATTAAAACGC
rpl16	CGACGGGGCAATTTCTTCAC
rpl19	CTTTTGAAGGCAACATTATTGC		TGGTAATATAGGGGTTCGATG
rpl2	CACCTGGAACACGAGGCAAA	GGCTGGTACAAGTGCCGAAA
rpl27	TGGAAGAGATTCTATAGCAAAACGA
rpl3	GCCATTCAGGTAGCATATTC
rpl31	GCTCGAGTTTATCTTGATGACC
rpl33	CGATTTTTTGCCATAAATTC
rpl36	TGAGAGTTGTTAGTTCTTTTGGTAAC
rpl5	TGAACAGCTGCCTAAGATACGA
rpl6	TCGTTATCCGCACCAAGGAG
rpoA	GCCAAGGAAAGATTATACCGTC
rpoB	AACAGGATAAACAACAAAGCGT	CGGATGTAATGCTTGGTG
rpoC1	CGAGCCCCTACATTACATCGT		AAACATTTTCGTTCTCCCC
rpoC2	GCAATGGTTTTATAGTGCGG
rps10	TCAGTGTGTTCGTACTACG
rps11	GAAGAGGGAAAAGTTGCG
rps12	CGCAACGACGAGGAG
rps13	TGCAGGAGTAAGACTACCCAG		CTGTTCGTTGACCTCG
rps14	ACGACGTGAATTAAAACGCGA
rps16	CATTAACCCAGATGAGATAAATTTAGTC
rps18	AGACGTGATCTTAGATTTAAGGC		GATCATACCTTACCCCCG
rps19	TCTTATTTGGACATGGTCACGTT
rps20	TTACGAAAGGTCAAATGATGAAAGC
rps2	CAACTGCTCTTATTAAAGTGTCG		CCTCCCTTCCACTTGTG
rps3	CCAACAGGATTTCGATTGGGT
rps4	TCTCGTTATACAGGTCCGAAG
rps5	CGAGCTCGAAATGTTCGCAT
rps7	CGTAATAAGTATCGGCGTCG
rps8	ACATGTATCCGCAATGCTAGTT
rps9	CACGCACATATTCGGC
tufA	GGGCAATGCCTCAAAC
ycf3	GGGCTGGTCTATCTGCAC
ycf4	ACTATGGTGGGAGGAAAAGGTG
	PCR forward primer 1	PCR forward primer 2	cDNA/ PCR reverse primer
RT-PCR of non-polyuridylylated K. veneficum plastid mRNAs
atpF-2	TTACTTAGGAGAGTATTTGTACTAAAATTAC		GACAAGGCTAATCAAGTTGAGG
psbN	CAAATACGTCATACAGTGGG		TTATGTGAAATTATTTTCATGTTCTTC
rbcL_fragment-1	GGGGCATAGGGAAATGG		CCTAGCTTTTTCCGTGAAAG
rbcL_fragment-2	CTATAATGAATCTCGACCCATTT		GAAGATGGTACCCGTGC
rbcS-1	CCGCAAAACATATTATATTAAACG		GGAACGGGAGAGCTACG
secA	GCTGATCTATTTCTGGAAGAATC
secY	AGGACGAAGGTCAATATGGTCA		CCACTGATAGACTGCTAGTGCAA
ycf39	GGTGTTTAAAGCAGTGGG		AAGTAAAGCTAACTTCCTTTTCCAA
	PCR forward primer 1	PCR forward primer 2	cDNA/ PCR reverse primer
RT-PCR of K. veneficum plastid ribosomal RNA
rrf	GACGTTAGATAGCATAGTTGTTCC	GACGTTAGATAGCATAGTTGTTC	CAGCGTTCATCCTGAGCCA
rrl	GGTGGTCAGTTTGACTGG	TCCATATCGACGGGGAGGTT	ACTACCCTCCTAAAAACTCTTCACA
rrs	CCCCTGTAGTCCTAGCCG	GGGAGCGAAAGGGATTAG	ACCTTCCAGTACGGCTACCT
	ORF start	ORF end	PCR forward primer 1	PCR forward primer 2	PCR reverse primer
oligo-d(A) primed RT-PCR of Karlodinium veneficum ORF transcripts
ORF1	104346	104951	ATGCTTCTGGCGATACCG
ORF2	6197	5478	CCTGCGTCTCAAAAAGG
ORF3	14770	14237	ACACCCTCTTGTGTTGCTG
ORF4	83027	83437	ACTACTTTTACAACGAACTTGTCC
ORF5	105383	105045	GGTGTTTCGCCGAGAAGAAG
	tRNA start	tRNA end	PCR forward primer	PCR reverse primer
RT-PCR of Karlodinium veneficum tRNAs
ArgTCT	108690	108618	TTACTAATGTTACTTTGTTAGCGC
AsnGTT	107484	107555	TCACATGCGTAGGTTTGATGG
AspACG	71421	71349	TAGTGAGTGACAGGGCTACTG
CysGCA	42095	42165	ATCCCTATATCAAAGATGGTGAC
GluTTC	47468	47540	CCCGTCGTCTAGCGAAC
GlyTCC	4197	4127	CGAACGTTACAGATGTGATACTG
HisGTG	33007	33079	TGCAATTGATCGATAAGGCG
IleGAT	137407	137335	AAAGGTGAGATGTTGTCGTGG
LeuTAG	24493	24415	TGTCGACTTTTCCAAACGATC
LysTTT	59580	59508	TGAGTCCGATGCCTTCAACC
MetCAT	118317	118245	CTACCGCTGAGCTATCTGGG
PheGAA	118638	118709	TTTTTCTCCTCCAAATTGCCTTC
ProTGG	77210	77283	ACCGTTTCTTCCTGGGGAC
SerTGA	87315	87399	TGACGGAGTGAGGGATGAG
TyrGTA	15608	15688	TCCGTTCTTACAAACTCAACG
	PCR primer
Identification of polyuridylylated K. veneficum dnaK transcripts
DnaK_F1	GCAGGGAAAATTGCAGG
DnaK_F2	CGGAGATACACAGTTAGGTGG
DnaK_F3	CAAGGATAAAGGATGCTGC
DnaK_F4	GCTGCAGATAATCAACCTG
	PCR forward primer 1	PCR forward primer 2	cDNA/ PCR reverse primer
Primers to confirm editing patterns over K. veneficum atpA/ psaA/ tufA
atpA	TAGCACAAGCGAACGCACTA
psaA	AACCTGGGCACTTTTCGACT	CCCCTTACTGGTGGTCTTTGG
tufA	GGGCAATGCCTCAAAC
	PCR forward primer 1	PCR forward primer 2	cDNA/ PCR reverse primer
Poly(U) tests of Kryptoperidinium folicaeum and Lepidodinium chlorophorum RNA
K. folicaeum psbA	GCAACACCAGCCATGTG		CGCAGCTCCTCCAGTTG
K. folicaeum psbC	GCTTTCGTTTGGTCAGG
K. folicaeum psbD	GTCCAGAAGCACAAGGTG
K. folicaeum psaA	TGTGATGGTCCAGGTCG
K. folicaeum rbcL	GAAGCAGAGCAGCAGTAG
L. chlorophorum psbA	ACATCATTTCGGGAGCC		CCGATAACAGGCCAAGC
L. chlorophorum psbC	TGGGTGCCATTTCGG
L. chlorophorum psbD	CTTTGCGCTATTCACGG
L. chlorophorum psaA	ATCGCCCATCACCATC
L. chlorophorum rbcL	CAGTTTGGGGGTGGTACTC
	cDNA synthesis primer	PCR reverse primer	PCR forward primer
Circular RT-PCR
K. veneficum psbA	TCATAGCTAGGTTACAGAGGGG	AACCTGCAACTGGCTCTC	GGGTGTGTCAACAATGGC
K. veneficum psbC	CATCTCCACCCCCTGG	CCACCAGGCAAAACC	GCAGCAGCAGGTTTTGAG
K. veneficum dnaK	GTGATCTCCGGAAGTTGC	GTCCATTCTCTGCTAAAACATTATATG	CGGTTCTCCAATGATACTAATAATAC
K. foliaceum psbA	CGCAGCTCCTCCAGTTG	AACCAAACCAACCGATG	CACAATGGCGTTCAAC
L. chlorophorum psbA	CCGATAACAGGCCAAGC	CTACAGGAGGAGCAGCG	CTGTAGTAGATTCTCAAGGACGTG
	K. veneficum dnaK-1	K. foliaceum psbA	L. chlorophorum psbA
TAiL-PCR of 3' UTR sequences
Gene specific primer 1	CGGAGATACACAGTTAGGTGG	GCAACACCAGCCATGTG	ACATCATTTCGGGAGCC
Gene specific primer 2	CAAGGATAAAGGATGCTGC	CACAATGGCGTTCAAC	CTGTAGTAGATTCTCAAGGACGTG
Gene specific primer 3	GCAAGGGGAACGAGAG	GGCTGACATCATCAACCG	CGTGTAATTAACACTTGGGC
Arbitrary degenerate primer A	TTNTCGASTWTSGWGTT
Arbitrary degenerate primer B	TTWGTGNAGWANCANAGA
Arbitrary degenerate primer C	CCTTNTWGAWTWTWGWWTT
Arbitrary degenerate primer D	CCTTWGTGNAWWANCANAWA
Arbitrary degenerate primer E	GGAACWACNTWTWNGTNTTW
Arbitrary degenerate primer F	TTACWACANGWWGNTGNTWT
Arbitrary degenerate primer G	GGAANACTWAWAWCWWAWA
Arbitrary degenerate primer H	TTAANCWAGWCWCWAWWAA
