# Supplementary material for: Genome-Wide Transcript Profiling Reveals the Coevolution of Plastid Gene Sequences and Transcript Processing Pathways in the Fucoxanthin Dinoflagellate Karlodinium veneficum
Source: Mol Biol Evol. 2014 Jun 12;31(9):2376–86. doi: 10.1093/molbev/msu189 (PMC4137713; doi:10.1093/molbev/msu189)
Supplement: Supplementary Data [file supp_msu189_Karlodinium_table_S2.xlsx]

## Sheet: Poly(U) and editing data
			Poly(U) site information							CDS editing information												UTR editing information									Total residues edited			% residues edited		Notes
Poly(U) genes	Poly(U) site	Photosynthesis gene	UTR length	Termination codon	3' UTR sequence	post-Poly(U) sequence	Poly(U) length	CDS length	A-C	A-G	A-U	C-A	C-G	C-U	G-A	G-C	G-U	U-A	U-C	U-G	UTR A-C	UTR A-G	UTR A-U	UTR C-A	UTR C-U	UTR G-A	UTR U-A	UTR U-C	UTR U-G	CDS	UTR	overall	CDS	UTR	overall
atpA	YES	YES	9	TGA	AATCAAAAA	AGAATAAATTTTACAAACAACTAATTTGCTTTTATATCTTATAACTGTACACTGTTAGTTGTATTTTATGTAAATTAGTCGAAAAAATTATTTGTAACGA	16	1071		29				3	6	1			17							1	1	1		56	3	59	5.22876	37.5	5.46296	3' end of CDS extended by editing
atpB	YES	YES	8	TAA	AAAATTTA	AAATATTTGAAAAAATAATATATCCAATTAGTTAGAAACAAATTTTACTATTTAAAAACAAAAATACTAATTATAGGTAAATTTCTTAATAGAAAATTTA	16	438		19				1	3				6											29	0	29	6.621	0	6.50224	Editing cluster around 3' end of the gene
atpE	YES	YES	48	TAA	TATTTTATAATCTTTTTTTCTATATATTTTTGAATATGCTTAGCAATCC	TTATTAATGATATATCGGCCTACCCTAGGCAAGAAGAAAAAAGGCCTAGCCACCCGCTAAATTACCTCTGCACGCAATGCCCCCCGTTATTTGCAAAGCG	23	594		22				1	7				29											59	0	59	9.93266	0	9.19003	Not previously annotated in K. veneficum chloroplast
atpF-1	YES	YES	15	TAA	TAATAATAATAATAA	CGTAGATTTAGATCACTACGTATAGATAGTCTTATTTAGTCTTGACGGTAAAAATATCGTCATTATCTTGATTCTCAAGAACCAAAATAACTTTTTTTTC	20	381	1	16				4					8					1		1				29	2	31	7.61155	14.2857	7.82828
atpH	YES	YES	12	TAA	TGATATTATTTT	ATGAATTACCAACTATTTCAAATAGTAGAAGCTATTGATAAACGAATAGCGATCATGAGATAATAACTATTCAAATTTATCAAATAGTCCTAAGAAAAAT	19	183		4									3											7	0	7	3.82514	0	3.58974
atpI	YES	YES	14	TGA	AATTTGTAATGAT	AATATCATTATTTTTTTGATAATTAATCTCTTTTATCTTAAAATTTTATTTAAAAAATTAGTAATATACCTAAAAGAGATCAAACAAAAAAAAATAAGG	27	300		10									2											12	0	12	4	0	3.82166
cbbX	YES	NO	34	TAA	TTTATTATAGTTGGAATTTTTTTTTATTTATGTT	AAAAAAGGTTATGTAATTTTTTATCTCGAATGAAAAGGTTGATTACTGATATATGTTGTGAAAATTAAAATTAGACCTAGATAAGAAATTTACTGAGGAA	17	670		12								2	9											23	0	23	3.43284	0	3.26705
chlI	YES	NO	138	TAA	TTGATGACTAGGAATAATTTGATTATTCTCTTTTCATATAACTAACATATTTAATTAATTTATTAACTTTTTGAATATAGTTAATTTTAAATAGTATGAAAATATTATAGAACTTTTGTTATTTATATAATTTCTCTT	AAGATTAATTATTTACTCCTTTTTCAACTTATTTTAATTTTAAGTTAATTGTACTGCAAAAATTTAATATTTTTAAAATATTTTTATTGGAAAGCTTTTT	20	678		3					1				8									1		12	1	13	1.76991	0.729927	1.59314
clpC	YES	NO	32	TGA	GATCGAATTAAATAATTTTTTTTTTTTTTTTT	GCCCTTATCGTCTAATCGTTAAGACAGTTCCGTTTCATGGAAAAAATGAGGATTCAAATTCCTTTGGGGGTGCTATTATAAAATAATTTTTTCTTTCCGA	7	637		9									7											16	0	16	2.51177	0	2.39163	Poly(U) site positioned within genomic T16 tract
dnaK-1	YES	NO	77	TAG	ATAGTCTTATTTCGTTTCAACGGTAAAAAATGCCGTCGTTATCTCGTTTCTTAATAACCAAAATAACTTTTTTTTTT	GCCTCCATCGTCTAGTGGTCAAGGACGTTTCCCTTTCACGGAAAAAACGAGGATTCGAATTCCTCTGGGGGGTGTTAATATAAAATAAGGTTTTCTATCC	11	1303	1	31	1			4	6	1	1	1	17				1	2	3					63	6	69	4.835	7.89474	5	Poly(U) site positioned within genomic T12 tract; Editing sites assembled from circular RT-PCR and oligo-d(A) RT-PCR sequences
groEL	YES	NO	3	TAA	TT	ACAAGAAATTATCTTGAATCTCAATAGTCAAAGATATTTTAGAGAAACATATGATGGATCTATCGTAAATATTATCTTTTAGAAAAAATAAAACTTGTAA	22	384		10					1				8											19	0	19	4.94792	0	4.90956
ORF1	YES	NO	50	TAA	TAATATTTTATAATCTTTTTTTCTATATATTTTTGAATATGCTTAGCAATCTT	ATTAATGATATATCGGCCTACCCTAGGCAAGAAGAAAAAAGGCCTAGCCACCCGCTAAATTACCTCTGCACGCAATGCCCCCCGTTATTTGCAAAGCGGC	20	299		11					6				23											40	0	40	13.3779	0	11.4613
ORF2	YES	NO	23	TAA	ATGGATTTTTTATTTAAAATAAA	TTATAAATCTATAATTCTCATTTTAAAGAAAGGAATACTTGTACTTTTATTTCATTAAATAACTAAAATAAAAGTAATCGTAAATATCTCTATTCTATAT	21	512		8									5	1										14	0	14	2.73438	0	2.61682
petA	YES	YES	20	TAA	ATAATTTTTTTTTTTTTTTTT	GCCCTCATCGTTTAATGGTTAAGACAGTTCCCTTTTAGGGAAAAAACGAGGATTCGAGTTCCTCTGAGGGCGTTACTATAAAATAATTTTTTCTGTCCC	7	677		34				2	7	0			21											64	0	64	9.45347	0	9.18221	Poly(U) site positioned within genomic T17 tract, which is immediately adjacent to predicted LysUUU tRNA
petB	YES	YES	5	TAA	ATTAA	ATACAATAATTAAAGTATTTTTTAGTTATTGAATTATGTGCATAAATTTTTGACTAATCAGTAGTTTTTTAGTTCAGTTTTATATTTTAGAAACTTACG	20	427		16				2	5				13											36	0	36	8.43091	0	8.33333
petD	YES	YES	4	TAA	GTTT	AGAGATAAAAATCTAAAGACAATTTAATTAAATTTCAATTAGATATTTTCTTTAGTGCTTATTGGCTATCGACAAAATAAGTTATAATAGAAATATATAT	21	325		15					4				14											33	0	33	10.1538	0	10.0304	Multiple pairs of consecutive AU-GC substitutions
psaA	YES	YES	91	TAA	TATATTTTATAGTAGTGATAGATACTGTGTCATGTTAACTCATTTTCTATTAAGGGATATAGGCGAAATTCGGGTATTTTTAGAACGTTTT	GTGATTAAAAAAATATATAGATAATTTTATGTGTACTAATAACAAAACTCATTATTTCGTAAGAAAGAAGAGTTCGAATACTATTAATCCATATTTATAT	22	2265		64		1		1	3				21			3						1		90	4	94	3.97351	4.44444	3.98981	Large clusters of A-G editing sites
psaB	YES	YES	10	TAA	TTAAGTTTAA	ATAATAATATGAATATACTCTTTATGGGAATTGGTGGTCTATTAAATTTCAATGCAACATTGCCAACAATGGCAATTCAATTTATTCAATTTATCGGCTT	19	372		11					2				7											20	0	20	5.37634	0	5.2356
psaC	YES	YES	11	TGA	ATCTTTTTTTT	ACGTAAAAAATTTTTAATGTATATTATCTTATATAAAAAATAAGGTTTTTAGCATTCAAAAAACCCTGAAACATCTTTGTTAACCTTATAAAAATTAAAT	12	108																						0	0	0	0	0	0	Poly(U) site positioned within genomic T8 tract
psaF-psaJ	YES	YES	19	TAA	ATTAAAAAAAATTTCTATT	TATAAGAAAATACTATAAAGTTAAAAAAAATTGTTACAACAAACTACGAATGAATTATCCAAAATTATTTTAAAAATAAAATCTTTGATATATAATGAAT	19	370		8				1					13											22	0	22	5.94595	0	5.65553
psbA	YES	YES	4	TAA	CCAT	CATAATTTATAATGAATTTCTTGAAAAAAGATAAATTAAATTGATCAATCTGAAATAATAATCAATATTGTAACGTATTCATCTCTATCAATTTTTAATT	20	1041	1	1				2						1										5	0	5	0.480307	0	0.478469	Editing sites assembled from circular RT-PCR and oligo-d(A) RT-PCR sequences
psbB	YES	YES	9	TAA	ATTTATTT	AAAAGCATTTATTTTTAATATCTACTACTATTTAATTATAAATTTCTCAGTTAAAATTTTATGTAAAAAAAAGATTTTAAGAAATATCACTGATTTAT	19	858		16				1	1				4											22	0	22	2.5641	0	2.53749
psbC	YES	YES	7	TAA	ATATTTA	CGTAAGTACAAAAATAATCTAAATATAATAAATTTAGATATTTTTCTAGTAATAGATTAAATTTTATAAGACTTATTTTTTTAATATTTTTATCATAAAC	20	599		16				1	2				10											29	0	29	4.8414	0	4.78548	Editing sites assembled from circular RT-PCR and oligo-d(A) RT-PCR sequences, and previously published psbC mRNA sequence (Jackson et al., 2013)
psbD	YES	YES	4	TAA	TTTA	AAAATAAATTATGTTGCTTATTTTAATGATTATACCTAAGATTGAGAATTTTGCATTGATCTAAAATTTATTCCAAATAATGATAGATTTTAGAAAAAGA	21	293	6	8	4		2			3			12	6										41	0	41	13.9932	0	13.8047
psbE	YES	YES	17	TAA	GTAAGAGTTATAAAAAT	GTAAGAGTTATAAAAATATCTCTAATTTTAAGGAAGTAATTTTCGTTGTATTTACAGTGATAACTTTTAATTAAGTAATTAAGAAATTAAAAAGATTCGT	22	204		7									3											10	0	10	4.90196	0	4.52489
psbH	YES	YES	24	TAA	TTTTTTGTATTAGATTTTTTATAT	AAAATCGCATAAGATTATCTTTTCTCAAGTTTGTAAACGTTTACAAATATTAGTTGAGAATATCTAGGAATAAGTATTTTATGTTATGAGTAAATTTCAA	19	297		11				1	1				4											17	0	17	5.72391	0	5.29595
psbI	YES	YES	5	TAA	TTTAT	CGACCAAATAAATTTAATTATTAATTTCTTTAATCGTTTTTTCTATGTAATAAAAATAAATATATTCTCTTATAAAAAAATTAACAAAATTATTATTC	17	111		7									4											11	0	11	9.90991	0	9.48276
psbK	YES	YES	29	TAA	AAATATAATTACATTTTATATAAATTCTA	CATTTGTTATTCTTAGGATCATTTGAACGAATTAATCTAAATAATATAGCTGTTAGAATTTCCTTTAATGAAATAACAGTTACTGTTATAATTTAGACCG	20	50		1																				1	0	1	2	0	1.26582
psbL	YES	YES	31	TAA	AGAGATTTCAATATTTACAAAAGTCTTTT	CCATAGGTTAAAGTAATTTATATTAAATACCTGAACACATATTAAAACATCTATATATCGCTATTAAACACATTGAAATTTTTAATCATGTGCGCTATTT	16	192	1	6				1		1			4											13	0	13	6.77083	0	5.8296
psbT	YES	YES	32	TAA	AATTTGGATTTTTTTAAAATATACATTAAA	CAATGTACTTTTTAAGATTGTTGATATTGGTCCAAATTAGATCGATGGAGAACAGTAACATTATTTATAGGATATGTATACGTTTTTCTTTTCACTTTTC	23	126		4					3				2											9	0	9	7.14286	0	5.6962
psbV	YES	YES	6	TAA	TATTTT	ATTATATCTTTCTTATCTATATATAAATTTCATTGATACAAAATATTAAAGAATCATATTTTATAATATCGTGTCTAACTCAATGTTTTAGAAACG	21	372		7									3											10	0	10	2.68817	0	2.6455
rbcL	YES	YES	3	TAG	TCT	TCTATGAAAATTACACATGAAATAGGCTACCTGGGACTTGAACCCAGAGCTATTCGGTTAAAAGCCGAGTACTCTACCAATTGAGTTAGTAACCTCTAAT	28	681		7				2					2											11	0	11	1.61527	0	1.60819
rbcS-2	YES	YES	16	TAA	CAGTAATTGATATATT	ATAATTAGTTGGTATGGCGTTCGTAACCAAGAGGTTAAGACACTGGTGCGTGGTTCAAGCATTAATGGGTTTAATTCCCATCGTTCGTCTTAAAATCGAA	16	317		7				2	1				5											15	0	15	4.73186	0	4.5045
rpl3	YES	NO	60	TAA	ATATTTTAATCTTTTTAGATTGTATCTCATATTATTTGAAGTTTTTTTAGACATTGTCAT	GCCTGTTCGTTTTTATAAACCTTATACACCTGGAACACGAGGCAAAACAGTAATTTATATTGATAGATCGGATCGACCAGAAAAAAAAATAACACCCAAT	19	637		6					1				14											21	0	21	3.2967	0	3.01291	Poly(U) site positioned 2bp into rpl2 CDS
rpl6	YES	NO	18	TAA	AAATATTAAAATTTTTTT	AAAAATGCTGTTTTTCAAATATAAAGTTGTATCGCATTGCTATGTTCATAGAAGAACTAAAGGAGGTCGAGCTCGAAATGTTCGCATTGTTGTTGTTATT	19	361		6					1				6											13	0	13	3.60111	0	3.43008	Poly(U) site positioned within genomic T7 tract
rpl16	YES	NO	74	TAA	GAAAAATATACGGATAATTTCTCGATAAAAAATATCTTTAGAAGATATTTTAACACTAATCCCGTCAATATAAT	AAATAGATTATTATGATAGAACAGTTGAGAGTTAATGATTCATTAAAGAAATCATTATTAGTGATTACAATGATACAGACCGAGACACGACTAATTATTG	22	257		9									6											15	0	15	5.83658	0	4.53172
rpl19	YES	NO	91	TAA	AGTATTTTATAAAAATATCGTATTAGCGTAATACATTTATTTATATCACTTATTTATTATTTTTTAACTATATAAAAAATTATTATTTTTGT	GTAAAGGTAGAATGAAAATTCAAACTATTAAAAAAGTTACTAGAAAGTATGAAATTACGCTTACTTTTAATGCCGTAAAACTTTATTTTAGAGATCAACG	18	221		6				1					3											10	0	10	4.52489	0	3.20513
rpl20	YES	NO	29	TAG	TACACTCGCTGTGTACAGCAATAATANT	AACTTTTCCATTCTTGAATATCCTACCGCAATAGTTATATCTTTCGATTTAAATAACTGCGGTAATAAAATTATACGAGTTTTTAATTTAGGAGGAGGTA	23	233		7									1											8	0	8	3.43348	0	3.05344
rpl27	YES	NO	69	TAA	TTCAAAACCTTTTCCGTTTCCTTTTTTAAAAGATATAATACGAGTATTTAATAAGTTTCTAGAATTTAT	TCAATCAAATAAATTTAATTATTAATTTCTTTAATCGTTTTTTTTTGTTTAATAAAAATAAACATATTTTTTTATAAAAAAATTAACGAAACTGTTATTT	20	233		3				1	2				1									1		7	1	8	3.00429	1.47059	2.64901
rpl31	YES	NO	16	TAA	TAATAATAATAATAAT	ACCCACGATAACTAATTATTTGAAAAACATTACTGATAATACTAACTAGTTTTTTCGTCTATAATTTTAaATATTATTAAGAAATCTTTTTTTTGCTTTG	18	201	1	8									3											12	0	12	5.97015	0	5.52995
rpoA	YES	NO	2	TAA	AT	AGAAAATATAATACTTGAACCTGGTTACGTTTAAGTATGGTTTTACCTAAAATGTTTTGGCATACAAAATGTAGTTTATACTGGGCATAAACATATACTA	21	665		9				1					12											22	0	22	3.30827	0	3.29835
rpoB	YES	NO	11	TAA	ATTATTGTAAT	GTATGGTATGATCAATCAAAATACTGGATATCTAAAAAGTAGAGTAGGTAATATAAAAATTTTTCATTCTCAACCACTGGATTATGTAAAGATAAATTTA	26	275		2									10											12	0	12	4.36364	0	4.1958	Poly(U) site positioned 2bp into rpoC1 CDS
rpoC1	YES	NO	6	TAA	CATATA	ATATTAGAATATTTAAAGATAAAATATTTATTTTTTATAAATATCATGTAAAACAAATTTTCGATTCCTAGCGTTACGCCAAATGTTGTAACTTTATTTA	21	406		10				3					9											22	0	22	5.41872	0	5.33981
rpoC2	YES	NO	9	TAG	TTTCTAAAA	AATATGATTAATTTTTATAGTTTAAAATTTATATGTTTTAGAATATAGATTACATATGTGATAGGAAAACTAATTAATTAACTAATTTAAGGTTTTATTT	22	636		14				1	2				5											22	0	22	3.45912	0	3.41085
rps2	YES	NO	93	TGA	ATAAAAATAAAATAAATGTCGTCAACATTGGTGTTGCATACAACATATTACAAATAATAAGTGAGGGTAATTGAGTTTTTTTTAGAAAAATAT	ACAAAAAGTAGACACATTCTTTTTATCATGGCACGTGAAAAATTTAAAAGATTAGGAAAACCCCATATTAACATAGGAACAATTGGACATGTAGATCATG	24	702		27					1				19				1							47	1	48	6.69516	1.08696	6.03774
rps3	YES	NO	33	TAA	AGTTTGGGTTTTAGAGGTGGGACTATTTTTTAT	AATAAGATATGTTATTTCCAAAAAAAACAAAATATCGTAAACAACATCGTAGAAAGTCTAAAGGTAAAGTAATCGATATAATCTATTTTGGAGAGTATGG	17	689		17				1	2				7											27	0	27	3.91872	0	3.73961
rps5	YES	NO	4	TAA	TAAT	ATTCTTTAAATAAATTATTATTTTCTTTTACCTCACATCGTCTAGTGGCCAAAGACATTTCTTTTTAGGGAAAAAACGAGGATTCAAATTCCTCTGGGAGGT	19	348		9						1			9											19	0	19	5.45977	0	5.39773
rps7	YES	NO	6	TGA	ATTTAG	TATATTCATATTATTATTTAAAAAAGAGATTTTCCTAAAAATTTTTTTAAAAGTAACTAAGTAACAACCTAGTAGGCTAGAGAGCCTAACAGTGTTATAT	20	259		9									2											11	0	11	4.2471	0	4.15094
rps8	YES	NO	56	TAA	ATACTA	n/a	19	335		4					2				2											8	0	8	2.38806	0	2.04604	Poly(U) site positioned 48bp within rpl6 CDS
rps10	YES	NO	17	TAA	ATCTAAATATACTCAAG	ATATAATTTACACCAATACTCCATTGTTTTAGTTAGGTGAGGAAGAGTAAAAGATCTACTTAGTTATCGTTATCATCTTGTAAAAGAAAAACTCGATATA	17	380		5					1				3											9	0	9	2.36842	0	2.267	Not previously annotated in K. veneficum chloroplast
rps12	YES	NO	3	TAA	TTT	TAATATTTAATAAAAAAGTTCTCTATGAAAAAAAAAGATGCAAAAAGATAGAAATATTAAGCGAAAAATTTACGCATATCCGATGTTATCCTGAATATTT	21	372		2					1			1												4	0	4	1.07527	0	1.06667
rps13	YES	NO	103	TAA	TTAAAAGAATTTTTCAAACAATTGACAGTAGTTTGTATTATTTTTATAATATTATTTTATGTAATAGTACAAATCGAAAAAATAAAAAAGTTTAAGGAATAAT	CTCGATATACCTTTGAGGGTTACAATTTAAGAAAAGATATTGCATTCATAATGTTATGATATTATATAATCTATATAAAATAACTGAGAAGTCGATCGTT	20	346		8					1				10		1	1					2			19	4	23	5.49133	2.94118	5.12249
rps16	YES	NO	39	TAA	AATCGTATAAAACAACGGAATATAAAGAAATAATTATAAAA	AATTCTCGTGGTGAGATGAGGATGGCCGCATCCTTTATTGCGTTGTGTCGCAATTCGATCAAATAGTTTTTAAGTATTATTGGCTTAAATTACCAATTGTAATT	20	245		5									2											7	0	7	2.85714	0	2.46479
rps18	YES	NO	42	TAG	ATTTTTTTTTGAATATCCTACGTGTTTTAGATACGATTTTTTA	TGGAGATCAATGGGATCTCAATTAGCAAATGATCGATTTTTATTACAATATTACACAGATCCACGAGGTAAAATAGTATCAAGACGATTGACTCGCTTAG	24	584	1	17	1			2	4	1		1	5	1	1					2			1	33	4	37	5.65068	7.31707	5.91054
tufA	YES	NO	28	TGA	ATATAGGAAATTATTGTACAAATTTGGTTT	GTAATAAAGTTTTAAAATAAATAATTTTGTTCCGTTTTATAATAAAATATTATAAATAAATGTAAAAATGCAATAGTAATTATATAAACTTATAAAGGAG	18	1314		39					1				12											52	0	52	3.95738	0	3.87481
ycf4	YES	NO	44	TAA	TTTTAAGATAGTAATTTGAGATGAGTTTTTAATTTTATAATAAT	TAAAATTTTTAATTTGAAATTTATGTGTGCTAGTAATATTAAATTTAAAGTTTGAAAATTTTCAAGAATGAAAAATATTAAAATCTCAAATCATAATAAT	20	483		15					1			1	10											27	0	27	5.59006	0	5.12334
Non-poly(U) genes	Poly(U) site	Photosynthesis gene	3' UTR length	Termination codon	3' UTR sequence	On polycistronic transcript?	Downstream gene	CDS length	A-C	A-G	A-U	C-A	C-G	C-U	G-A	G-C	G-U	U-A	U-C	U-G	UTR A-C	UTR A-G	UTR A-U	UTR C-A	UTR C-U	UTR G-A	UTR U-A	UTR U-C	UTR U-G	CDS	UTR	overall	CDS	UTR	overall	Notes
atpF-2	NO	YES	n/a	n/a	n/a	NO	(anti) psbB	227													x	x	x	x	x	x	x	x	x	0	0	0	0	x	0
ORF3	NO	NO	64	TAA	AGATGTAATCTTCTAAAAAATAACCATAAAATTTATCTGTCTTCTAGCTCCTAAGATTTTTATT	NO	ncDNA, psbL	319		1											x	x	x	x	x	x	x	x	x	1	0	1	0.31348	x	0.261097
ORF4	NO	NO	>1000	TAA	AAATGAAATTATGTTAATAATTTTTAATTTATCGTTAATCGGAATTTTTTTTTATAGGTATTTCTAAAACATATAAACTAAGAACTTTTGTCAAAATAAG	NO	(anti) petB	178		1											x	x	x	x	x	x	x	x	x	1	0	1	0.561798	x	0.561798
petG	NO	YES	18	TAA	TAATAATAATAATAACT	YES	atpF-1	101		13				1					10											24	0	24	23.7624	0	20.1681	Not previously annotated in K. veneficum chloroplast
psbF	NO	YES	63	TAA	CAATTGCAATATTGTGTATTATTTCATCTTTTTTTTTATTATAATGAATATACAAAATAACTT	YES	psbH	101		1																				1	0	1	0.990099	0	0.609756
psbN	NO	YES	388	TAA	ATTGTATAGTAATAGGATAGTTAGCATATTTAAAAAAATAATGAAATTAATTTGAATTTTTCAAATTATATATTCAATAAATTTCTTTTTCTAATATATATATATATATATATGTAATACTTAAACTATATTTTATAGTCTAAATCTTTTTTTTAGATTATTATTTAAATAATCACATAAACCCAAATAAATTATTATTGGGAAAGACATAATAAATTATTTAGTGTTGTAAAAAATTATATAAAAATTCATAGATCTACTAACAATAATCTAATTAATTATAAACTTTAAATGACGAAAAATCTAAATTTGAAAAAATATAATATTATTAAAATAATATCTAGTAAAAAAAGAAAATGAAATTGAACAGTTGTATAGAGCAATATAT	NO	LeuTAA tRNA-rich ncDNA	201		1										1	x	x	x	x	x	x	x	x	x	2	0	2	0.995025	x	0.995025
rbcL fragment 1	NO	YES	n/a	n/a	n/a	NO	n/a	626						1							x	x	x	x	x	x	x	x	x	1	0	1	0.159744	x	0.159744
rbcL fragment 2	NO	YES	n/a	n/a	n/a	NO	n/a	252													x	x	x	x	x	x	x	x	x	0	0	0	0	x	0
rbcS-1	NO	YES	34	TAA	CATTAAACTGCCTGTTTGCAATTGATCGATAAGG	NO	trnH	330		1											x	x	x	x	x	x	x	x	x	1	0	1	0.30303	x	0.30303
rpl14	NO	NO	23	TGA	AGTGTTAATTTTAAAGAAAATTT	YES	rpl5	303		15					1															16	0	16	5.28053	0	4.90798
rpl2	NO	NO	n/a	TAG	n/a	YES	rps19	193		8									1											9	0	9	4.66321	0	4.66321	Possesses internal poly(U) site; no 3' UTR as rps19 CDS overlaps with 3' end
rpl5	NO	NO	n/a	TGA	n/a	YES	rps8	424		15									8											23	0	23	5.42453	0	5.42453	No 3' UTR as rps8 CDS overlaps with 3' end
rpl33	NO	NO	n/a	TAA	n/a	YES	rps18	210		1																				1	0	1	0.47619	0	0.47619	No 3' UTR as rps18 CDS overlaps with 3' end
rpl36	NO	NO	1	TAG	T	YES	rps13	152		5				1					5											11	0	11	7.23684	x	7.23684
rps4	NO	NO	30	TAG	GATAACTTAAAAAAATAAATATAAATAATTA	YES	rps2	539		12					3				7			1								22	1	23	4.08163	3.44828	4.04218
rps9	NO	NO	82	TAA	TTTATTTTATTTAGTATAAATATATTTACAAAGTTAACAGTTTATTTAGTTTTTTGGATGATATAAGACTATTCAAGGTCTA	YES	rps12	169		3									1			1						1		4	2	6	2.36686	2.46914	2.39044
rps11	NO	NO	66	TAA	AAAAATTATTTATTTTAAATTTAAGAATCTTTAACTTACATATTAATGTATAAAAAATGATGTTTT	YES	rpl31	124		2					1				3											6	0	6	4.83871	0	3.15789
rps14	NO	NO	392	TAA	TATATTAAGGAAAAGAAGGATTAGATAAATATATGCTAAGAAACGATAGTGACAAATAGTTTATTTAAAATTATATATAAACAAAATAAAATACTAAATTTACAACATGATTAGAAAATATTTTAAACTTATTAATACAGATCAATGTGGAAAAATAGATAATAGTAAAAAAATAATTTTCTTTTAACATTTTTAAAGCTATTTACATTTACTAAGCAGAGAATAAATATTAATTTGATAATATACGTTTATATTTGAACATAAAATTTTCGCAATTGATTACTTTTATATTTATTAGCTTTTCAAAAATATTTAATATTCTAAAATTTGTTTTTTACTAAAGATGGATAAGTAAATTAAAGAATTTCAATATCGTTTTTTTTATAGGGAAA	YES	rpl19	316	1	1									2											4	0	4	1.26582	0	0.564972
rps19	NO	NO	51	TAA	TATTTATATTTAATTAGATAATGAAGCTAGTTAACATAGATTATTAATTTA	YES	rps3	149		3									2											5	0	5	3.3557	0	2.5
rrf	NO	NO	122	n/a	TCAACTAAAATTTTTAAACGGGGGTATAGCTCAAATAGCAAAATAATATTTTTTATACAGCTAGTTCGAGTCTTTTTATTTCCTAAAGATAGAAAAAATAATTATTATCAAAAAATTTTTAG	NO	rrs	200					1								x	x	x	x	x	x	x	x	x	1	0	1	0.5	x	0.5
rrl	NO	NO	699	n/a	CCAAAAATTACTTGTTTTTTTCGTTTTAATATTATATATATATAGTGTATGCTTAATATCCTTAGAGATTATGAAAAAAAGAAGGAGATTTCTACTTATCTCATGTTAGAGGAGAAAAAAAAGAGTCATATCTCTTTGGCAATCTTTATTATTTTATAAATTCTGAATTACCTAAAAACCTTAAATTTTAGCTAGAATTATTACAAGTAATAATCTGTCTGATGGAATCCGCTATAATTTTTTTTAATAGTTGCGGACATATTTATAGTATTTTTTATTTTTATTCAAAAAAATTATTATTTACTTTCTTTTTGCCCACGTTGTCTAGTGGTCAAGGATGTTTCCTTTTCACGGAAAAAAAAGGATTCAAATCTTTCTAGAGGTTTTAGTGTAAAATAA…	NO	rrf	639							6			1	5		x	x	x	x	x	x	x	x	x	12	0	12	1.87793	x	0.896861
rrs	NO	NO	299	n/a	TGTAAAAGATAAAAAGACTAAAATAATTTTATTTATTTTAGTAAGGGCAAATCTCCAAACTTAATCTAAGTTCAGATTGTAGGCTGCAACTCGTCTACAT	YES	petG, atpF-1	433							1															1	0	1	0.230947	0	0.136612
secA	NO	NO	718	TAA	AAAAATTATATATAATGAATAAATAATAAATCTTTTCATTTCTTATCCATATATATATATATTAATGAGGGTTCAGATGAGAATGAAGGAAAATAAATAGTCAATAACTACGATGTTTAAATTTTAATAGGAAATTTATTACTGATTAGATCAATATTTTATACCCCCCATTTTTAAATTCCATCTATAGATTAAAAGTAAAAATTAATTTTTAATATAAACCATTTAAAAATTGTTAGCTAATCTTTATTTTTAAGCATATTACATCTAAATAATAATCGTAATCGAATGTTTTTATAAAAAAWTTATTTTTTTTAAATTCAAGAAAAACTTTCTAACTTTTTATTTATTTTTTATAAATAAAAAATAGTAGATTATAGATAAATACATTATCTAATC…	NO	psbN	824		2								1	9		x	x	x	x	x	x	x	x	x	12	0	12	1.45631	x	0.77821
secY	NO	NO	717	TAA	AAAATTATATATAATGAATAAATAATAAATCTTTTCATTTCTTATCCATATATATATATATTAATGAGGGTTCAGATGAGAATGAAGGAAAATAAATAGTCAATAACTACGATGTTTAAATTTTAATAGGAAATTTATTACTGATTAGATCAATATTTTATACCCCCCATTTTTAAATTCCATCTATAGATTAAAAGTAAAAATTAATTTTTAATATAAACCATTTAAAAATTGTTAGCTAATCTTTATTTTTAAGCATATTACATCTAAATAATAATCGTAATCGAATGTTTTTATAAAAAAWTTATTTTTTTTAAATTCAAGAAAAACTTTCTAACTTTTTATTTATTTTTTATAAATAAAAAATAGTAGATTATAGATAAATACATTATCTAATCA…	NO	(anti) rps13	753		20				1	2				24		x	x	x	x	x	x	x	x	x	47	0	47	6.2417	x	6.2417
ycf3	NO	NO	91	TAA	TTTAATGTATATTTTAAAAAAATCCAAATT	YES	psbT	482		3				3	1				7											14	0	14	2.90456	0	2.44328
ycf39	NO	NO	>1000	TAG	TCCAGTAATTTTAATTACACGATTTTTAAATTATATAGTTTTTTTGAAAGAGTTTTTGAGAAATCTATTAAAGACCTAGCCTTAAATCAATTTCTAATACATAAGAGACTACGGCAGTCCTTATTAAGCATAAATGAAAGCTTTACTTATCAATATAATTCGAGTTTGTGGAGTTTATGTAAAAAGGAAGTTAGTTATTTAGTTATTAATTCTTTAACAAATCCATCGTATGACAAAAAATTAATCAAAGTGATGGGGTTAAGAAAATCTCAACAGATTAAGAACGTTTCTTATAGAGCAGCTTATCTTTCAAATTGGTGTGTATGGTTCTTAACTTCAATGTGCTATAAAAACTCTATATTCCAAAACCTTAAAAATATTGATGAAGAAGTAGCTCAT…	NO	ncDNA, SerTGA tRNA	522		8					2				16		x	x	x	x	x	x	x	x	x	26	0	26	4.98084	x	4.98084
Total			1775					36084	13	783	6	1	3	46	96	8	1	8	535	10	2	6	2	3	3	4	3	5	1	1510	29	1539	4.18468	1.63472	4.26505
Average 3' UTR of poly(U) transcripts			29.6964
	Total	Protein-coding	rRNA	ORFs	Photosynthesis	Housekeeping																						Transitions		1460	18	1478			96.0364
Poly(U)	56	54	0	2	26	30																						Transversions		50	11	61			3.96361
Non-poly(U)	26	20	3	3	7	19																						GC-enrich		1341	14	1355			88.0442
Exp poly(U)					22.5366	33.4634																						GC-deplete		144	10	154			10.0065
Exp non-poly(U)					10.4634	15.5366																						GC-neutral		25	5	30			1.94932
Chi poly(U)					0.532256	0.358458
Chi non-poly(U)					1.1464	0.772064
P value						0.0937265

## Sheet: Short sequences
PsaC poly(U)	GATTGTATTGGTTGTAAGAGATGTGAAACAGTATGTCCAACAGATTTTATAAGTATAAGGGTTTATCTTGGATGTGAAAATTCTCGTAGTTTAGGTTTAACCTATTGAATCTTTTTTTTTTTTTTTTTTTT
PsbI poly(U)	GCGGACCCAAATTGATGCGTAATTAATTCTTAAATTGAAATAGTAGTATGTTTGGATTAAAAGTTGTAGTCTACGGAGTTGTGACTTTTTTTATATCAATTTTTGTATTTGGATTTCTTTCAGGCGATACATCACGAGTATCTAATAAGCCTGCATAATTTATTTTTTTTTTTTTTTT
PsbK poly(U)	ATTTTTTTACTACTTGCAGTTGTTTGGCAAGCAGCCGTTGGTTTTAGATAAAAATATAATTACATTTTATATAAATTCTATTTTTTTTTTTTTTTTTTTT
ORF4 non-poly(U)	AAACTCTATATTCCAAAACCTTAAAAATATTGATGAAGAAGTAGCTCATCATGAGATTTATCCCTCACTGAAGTATCTACAAGATAACATCTTGTGGAGTAATACTTACTACTACTTTTACAACGAACTTGTCCATTTTTTTACCAATATCGGATTTAAATCCGAAGGTTTTGGAATG
