# Supplementary material for: Genome-Wide Transcript Profiling Reveals the Coevolution of Plastid Gene Sequences and Transcript Processing Pathways in the Fucoxanthin Dinoflagellate Karlodinium veneficum
Source: Mol Biol Evol. 2014 Jun 12;31(9):2376–86. doi: 10.1093/molbev/msu189 (PMC4137713; doi:10.1093/molbev/msu189)
Supplement: Supplementary Data [file supp_msu189_Karlodinium_table_S3.xlsx]

## Sheet: Sheet1
Karlodinium			Emilania	Phaeocystis	Pavlova	C19847	Genome rearrangement?	Event
Gene	Adjacent gene	Poly(U) site		Adjacent	genes
Downstream sequences
rpl5	rps8	overlapping	rps8	rps8	rps8	n/a	No
rpl3	rpl2	overlapping	rpl23; rpl2	rpl23; rpl2	rpl23; rpl2	n/a	Yes	Loss of rpl23
rps8	rpl6	overlapping	rpl6	rpl6	rpl6	n/a	No
rpoB	rpoC1	overlapping	rpoC1	rpoC1	rpoC1	n/a	No
rps9	rpl31	absent	rpl31; rps12	rpl31; rps12	rpl31; rps12	n/a	Yes	Loss of rpl31
rrf	rrs	absent	petB	IR-2	trnL	petB	Uncertain
rrl	rrf	absent	rrf	rrf	rrf	rrf	No
rrs	rrl	absent	trnF	rrl	trnI	trnI	Uncertain
secY	anti-rps13; rpl36	absent	rpl36	rpl36	trnN	n/a	Yes	Insertion of antisense rps13
ycf3	psbT	absent	psbD	psbD	trnC	psbD	Yes	Recombination
ycf39	trnS	absent	trnD	psbI	rps14	n/a	Uncertain
psbF	psbH	absent	psbL	psbL	psbL	psbL	Yes	Recombination
psbN	trnL	absent	anti-psbT	anti-psbT	anti-psbT	anti-psbT	Yes	Recombination
rpl14	rpl5	absent	rpl5	rpl5	rpl5	n/a	No
rpl33	rps18	absent	rps18	rps18	rps18	n/a	No
rpl36	rps13	absent	rps13	rps13	rps13	n/a	No
rpl5	rps8	absent	rps8	rps8	rps8	n/a	No
rps11	rpl31	absent	rpoA	rpoA	rpoA	n/a	Yes	Recombination
rps19	rps3	absent	rpl22; rps3	rpl22; rps3	rpl22; rps3	n/a	Yes	Loss of rpl22
rps4	rps2	absent	rps2	rps2	anti-petA	rps2	No
Upstream sequences
psbN	secA	absent	anti-psbH	anti-psbH	anti-psbH	anti-psbH	Yes	Recombination
secY	anti-psaA	absent	rps5	rps5	psbI	n/a	Yes	Recombination
ycf39	tufA	absent	anti-rrs	anti-rrs	trnL	n/a	Yes	Probable recombination
