# Supplementary material for: Genome-Wide Transcript Profiling Reveals the Coevolution of Plastid Gene Sequences and Transcript Processing Pathways in the Fucoxanthin Dinoflagellate Karlodinium veneficum
Source: Mol Biol Evol. 2014 Jun 12;31(9):2376–86. doi: 10.1093/molbev/msu189 (PMC4137713; doi:10.1093/molbev/msu189)
Supplement: Supplementary Data [file supp_msu189_Revised_table_S4.xlsx]

## Sheet: Premature STOP codons
Premature STOP	genomic	transcript	edited to
atpA	TGA	CAA	glutamine
cbbX	TAA	CAA	glutamine
petA-1	TGA	CAA	glutamine
petA-2	TAG	CGG	arginine
psaA	TAG	TGG	tryptophan
rpl14	TAG	TGG	tryptophan
rpoB	TAG	CGG	arginine
rps10	TAG	CAG	glutamine
rps13	TAA	CAA	glutamine
rps19	TAG	CAG	glutamine
secY	TAA	TGG	tryptophan
ycf39	TAG	CAG	glutamine

## Sheet: sequence conservation
	Query length	number substitutions			% substitutions		% change in protein sequence identity with editing
		nucleotide	amino acid		nucleotide	amino acid	Emiliania	Phaeocystis
atpA	1070	57	50		5.3271	14.0187	2.97619	2.97619
atpB	384	29	23		7.55208	17.9688	1.68067	1.6
atpE	594	61	56		10.2694	28.2828	3.57143	4
atpF-1	153	11	11		7.18954	21.5686	x	x
atpH	141	2	2		1.41844	4.25532	-4.44444	-4.34783
atpI	300	12	11		4	11	2.04082	1.02041
cbbX	636	23	23		3.61635	10.8491	4.32692	4.80769
chlI	678	12	12		1.76991	5.30973	0.456621	0.456621
clpC	742	19	18		2.56065	7.27763	0.398406	0.772201
dnaK-1	1306	58	44		4.44104	10.1072	2.17391	1.90024
groEL	384	19	17		4.94792	13.2812	3.1746	2.38095
petA	681	63	51		9.2511	22.467	3.38983	1.69492
petB	81	10	6		12.3457	22.2222	11.1111	11.1111
petD	246	27	21		10.9756	25.6098	6.32911	6.32911
psaA	1854	75	62		4.04531	10.0324	2.05128	1.47541
psaB	372	20	14		5.37634	11.2903	0	0.840336
psaC	108	0	0		0	0	0	0
psaF-psaJ	369	22	20		5.96206	16.2602	0	3.07692
psbA	783	3	2		0.383142	0.766284	0.775194	0.775194
psbB	1199	47	39		3.91993	9.75813	0	0
psbC	597	5	4		0.837521	2.01005	2.0202	2.0202
psbD	612	3	3		0.490196	1.47059	0.985222	0.985222
psbE	186	12	10		6.45161	16.129	1.63934	4.91803
psbF	108	2	1		1.85185	2.77778	0	0
psbH	297	18	14		6.06061	14.1414	8.62069	6.89655
psbI	111	11	7		9.90991	18.9189	0	0
psbK	48	1	1		2.08333	6.25	6.66667	6.66667
psbN	189	3	2		1.5873	3.1746	2.94118	2.94118
psbT	126	9	7		7.14286	16.6667	7.14286	x
psbV	372	10	9		2.68817	7.25806	1.66667	1.66667
rbcL	678	13	11		1.9174	4.86726	0	0
rbcS-2	300	15	13		5	13	4.25532	4.25532
rpl14	285	18	13		6.31579	13.6842	2.06186	2.06186
rpl16	234	12	11		5.12821	14.1026	-1.36986	1.2987
rpl19	216	9	8		4.16667	11.1111	6.38298	3.57143
rpl2	161	5	5		3.10559	9.31677	-1.88679	1.72414
rpl20	196	7	7		3.57143	10.7143	3.57143	2.27273
rpl27	156	7	6		4.48718	11.5385	0	0
rpl3	636	21	20		3.30189	9.43396	0.694444	1.42857
rpl31	201	12	11		5.97015	16.4179	0	1.51515
rpl33	210	1	1		0.47619	1.42857	1.78571	1.78571
rpl36	150	5	5		3.33333	10	4.44444	4.44444
rpl5	249	16	15		6.4257	18.0723	4.61538	4.54545
rpl6	348	13	12		3.73563	10.3448	4.34783	3.47826
rpoA	663	21	18		3.16742	8.1448	-1.40845	-1.53846
rpoB	273	12	11		4.3956	12.0879	0	2.24719
rpoC1	405	22	19		5.4321	14.0741	0.617284	0
rpoC2	615	20	19		3.25203	9.26829	1.36986	1.52672
rps10	171	6	6		3.50877	10.5263	0	0
rps11	123	3	3		2.43902	7.31707	x	x
rps12	223	3	2		1.34529	2.69058	2.73973	2.73973
rps13	279	13	13		4.6595	13.9785	2.27273	2.22222
rps14	315	5	5		1.5873	4.7619	0	0
rps16	181	7	7		3.8674	11.6022	2.08333	0
rps18	180	8	8		4.44444	13.3333	x	x
rps19	129	5	5		3.87597	11.6279	0	0
rps2	729	47	42		6.44719	17.284	1.34529	0.909091
rps3	687	26	25		3.78457	10.917	1.81818	0
rps4	537	22	19		4.09683	10.6145	2.82486	5.23256
rps5	357	19	17		5.32213	14.2857	0	-0.990099
rps7	237	8	7		3.37553	8.86076	x	0
rps8	333	8	8		2.4024	7.20721	3.6036	3.57143
rps9	168	4	3		2.38095	5.35714	0	0
secA	824	12	12		1.45631	4.36893	-3.57143	-1.5873
secY	441	27	23		6.12245	15.6463	5.12821	3.0303
tufA	920	43	38		4.67391	12.3913	0.974026	-0.653595
ycf3	480	14	14		2.91667	8.75	2.77778	2.77778
ycf39	411	22	20		5.3528	14.5985	3.125	3.44828
ycf4	390	22	18		5.64103	13.8462	2.45902	4.09836
TOTAL	24750	995	867		4.0202	10.5091	1.69	1.64
% non-synonymous			87.1357
% codons altered by editing			10.5091

## Sheet: Emiliania
Emiliania				% conservation
	transcript matches	gene matches	total compared	transcript	gene	change in identity
atpA	128	123	168	76.1905	73.2143	2.97619
atpB	76	74	119	63.8655	62.1849	1.68067
atpE	13	12	28	46.4286	42.8571	3.57143
atpF-1	x	x	x	x	x	x
atpH	40	42	45	88.8889	93.3333	-4.44444
atpI	65	63	98	66.3265	64.2857	2.04082
cbbX	148	139	208	71.1538	66.8269	4.32692
chlI	151	150	219	68.9498	68.4932	0.456621
clpC	132	131	251	52.5896	52.1912	0.398406
dnaK-1	239	230	414	57.7295	55.5556	2.17391
groEL	79	75	126	62.6984	59.5238	3.1746
petA	40	36	118	33.8983	30.5085	3.38983
petB	18	15	27	66.6667	55.5556	11.1111
petD	39	34	79	49.3671	43.038	6.32911
psaA	285	277	390	73.0769	71.0256	2.05128
psaB	75	75	119	63.0252	63.0252	0
psaC	29	29	35	82.8571	82.8571	0
psaF-psaJ	50	50	93	53.7634	53.7634	0
psbA	233	231	258	90.3101	89.5349	0.775194
psbB	270	270	420	64.2857	64.2857	0
psbC	178	174	198	89.899	87.8788	2.0202
psbD	185	183	203	91.133	90.1478	0.985222
psbE	37	36	61	60.6557	59.0164	1.63934
psbF	31	31	35	88.5714	88.5714	0
psbH	30	25	58	51.7241	43.1034	8.62069
psbI	21	21	34	61.7647	61.7647	0
psbK	13	12	15	86.6667	80	6.66667
psbN	25	24	34	73.5294	70.5882	2.94118
psbT	17	15	28	60.7143	53.5714	7.14286
psbV	80	78	120	66.6667	65	1.66667
rbcL	168	168	222	75.6757	75.6757	0
rbcS-2	54	50	94	57.4468	53.1915	4.25532
rpl14	57	55	97	58.7629	56.701	2.06186
rpl16	47	48	73	64.3836	65.7534	-1.36986
rpl19	24	21	47	51.0638	44.6809	6.38298
rpl2	29	30	53	54.717	56.6038	-1.88679
rpl20	21	19	56	37.5	33.9286	3.57143
rpl27	28	28	45	62.2222	62.2222	0
rpl3	75	74	144	52.0833	51.3889	0.694444
rpl31	38	38	66	57.5758	57.5758	0
rpl33	31	30	56	55.3571	53.5714	1.78571
rpl36	31	29	45	68.8889	64.4444	4.44444
rpl5	81	75	130	62.3077	57.6923	4.61538
rpl6	70	65	115	60.8696	56.5217	4.34783
rpoA	24	25	71	33.8028	35.2113	-1.40845
rpoB	23	23	88	26.1364	26.1364	0
rpoC1	57	56	162	35.1852	34.5679	0.617284
rpoC2	62	60	146	42.4658	41.0959	1.36986
rps10	22	22	32	68.75	68.75	0
rps11	x	x	x	x	x	x
rps12	60	58	73	82.1918	79.4521	2.73973
rps13	46	44	88	52.2727	50	2.27273
rps14	38	38	55	69.0909	69.0909	0
rps16	17	16	48	35.4167	33.3333	2.08333
rps18	x	x	x	x	x	x
rps19	28	28	42	66.6667	66.6667	0
rps2	64	61	223	28.6996	27.3543	1.34529
rps3	85	81	220	38.6364	36.8182	1.81818
rps4	92	87	177	51.9774	49.1525	2.82486
rps5	35	35	63	55.5556	55.5556	0
rps7	x	x	x	x	x	x
rps8	48	44	111	43.2432	39.6396	3.6036
rps9	21	21	24	87.5	87.5	0
secA	50	53	84	59.5238	63.0952	-3.57143
secY	16	14	39	41.0256	35.8974	5.12821
tufA	181	178	308	58.7662	57.7922	0.974026
ycf3	67	64	108	62.037	59.2593	2.77778
ycf39	17	16	32	53.125	50	3.125
ycf4	47	44	122	38.5246	36.0656	2.45902
TOTAL	4581	4453	7560	60.5952	58.9021	1.69312

## Sheet: Phaeocystis
Phaeocystis				% conservation
	transcript matches	gene matches	total compared	transcript	gene	change in identity
atpA	130	125	168	77.381	74.4048	2.97619
atpB	77	75	125	61.6	60	1.6
atpE	13	12	25	52	48	4
atpF-1	x	x	x	x	x	x
atpH	40	42	46	86.9565	91.3043	-4.34783
atpI	71	70	98	72.449	71.4286	1.02041
cbbX	150	140	208	72.1154	67.3077	4.80769
chlI	151	150	219	68.9498	68.4932	0.456621
clpC	129	127	259	49.8069	49.0347	0.772201
dnaK-1	227	219	421	53.9192	52.019	1.90024
groEL	72	69	126	57.1429	54.7619	2.38095
petA	43	41	118	36.4407	34.7458	1.69492
petB	18	15	27	66.6667	55.5556	11.1111
petD	40	35	79	50.6329	44.3038	6.32911
psaA	444	435	610	72.7869	71.3115	1.47541
psaB	76	75	119	63.8655	63.0252	0.840336
psaC	29	29	35	82.8571	82.8571	0
psaF-psaJ	30	28	65	46.1538	43.0769	3.07692
psbA	233	231	258	90.3101	89.5349	0.775194
psbB	274	274	420	65.2381	65.2381	0
psbC	178	174	198	89.899	87.8788	2.0202
psbD	185	183	203	91.133	90.1478	0.985222
psbE	38	35	61	62.2951	57.377	4.91803
psbF	32	32	35	91.4286	91.4286	0
psbH	29	25	58	50	43.1034	6.89655
psbI	22	22	34	64.7059	64.7059	0
psbK	14	13	15	93.3333	86.6667	6.66667
psbN	22	21	34	64.7059	61.7647	2.94118
psbT	x	x	x	x	x	x
psbV	80	78	120	66.6667	65	1.66667
rbcL	168	168	225	74.6667	74.6667	0
rbcS-2	55	51	94	58.5106	54.2553	4.25532
rpl14	53	51	97	54.6392	52.5773	2.06186
rpl16	47	46	77	61.039	59.7403	1.2987
rpl19	26	24	56	46.4286	42.8571	3.57143
rpl2	27	26	58	46.5517	44.8276	1.72414
rpl20	21	20	44	47.7273	45.4545	2.27273
rpl27	25	25	47	53.1915	53.1915	0
rpl3	70	68	140	50	48.5714	1.42857
rpl31	41	40	66	62.1212	60.6061	1.51515
rpl33	32	31	56	57.1429	55.3571	1.78571
rpl36	32	30	45	71.1111	66.6667	4.44444
rpl5	79	73	132	59.8485	55.303	4.54545
rpl6	70	66	115	60.8696	57.3913	3.47826
rpoA	21	22	65	32.3077	33.8462	-1.53846
rpoB	31	29	89	34.8315	32.5843	2.24719
rpoC1	51	51	163	31.2883	31.2883	0
rpoC2	58	56	131	44.2748	42.7481	1.52672
rps10	23	23	32	71.875	71.875	0
rps11	x	x	x	x	x	x
rps12	59	57	73	80.8219	78.0822	2.73973
rps13	45	43	90	50	47.7778	2.22222
rps14	37	37	55	67.2727	67.2727	0
rps16	19	19	49	38.7755	38.7755	0
rps18	x	x	x	x	x	x
rps19	28	28	42	66.6667	66.6667	0
rps2	68	66	220	30.9091	30	0.909091
rps3	85	85	217	39.1705	39.1705	0
rps4	100	91	172	58.1395	52.907	5.23256
rps5	50	51	101	49.505	50.495	-0.990099
rps7	15	15	44	34.0909	34.0909	0
rps8	50	46	112	44.6429	41.0714	3.57143
rps9	20	20	24	83.3333	83.3333	0
secA	43	44	63	68.254	69.8413	-1.5873
secY	18	16	66	27.2727	24.2424	3.0303
tufA	179	181	306	58.4967	59.1503	-0.653595
ycf3	66	63	108	61.1111	58.3333	2.77778
ycf39	14	13	29	48.2759	44.8276	3.44828
ycf4	55	50	122	45.082	40.9836	4.09836
TOTAL	4728	4600	7809	60.5455	58.9064	1.63913
